# Supplementary material for: Structural and Thermal Characterization of Protein Isolates from Australian Lupin Varieties as Affected by Processing Conditions
Source: Foods. 2023 Feb 21;12(5):908. doi: 10.3390/foods12050908 (PMC10001375; doi:10.3390/foods12050908)
Supplement: Supplementary file 1 [file foods-12-00908-s001.zip]

Archive with 1 entries (1 files):
- foods-2112642-supplementary.pdf
